# Supplementary material for: Non-Invasive Redox Biomarkers Detected in Organ Preservation Outflow Solution Enable Early Prediction of Human Liver Allograft Dysfunction
Source: Antioxidants (Basel). 2025 Sep 10;14(9):1104. doi: 10.3390/antiox14091104 (PMC12466377; doi:10.3390/antiox14091104)
Supplement: Supplementary file 1 [file antioxidants-14-01104-s001.zip]

Archive with 1 entries (1 files):
- antioxidants-3807425-supplementary.pdf
